# Supplementary material for: ITIH5 and ECRG4 DNA Methylation Biomarker Test (EI-BLA) for Urine-Based Non-Invasive Detection of Bladder Cancer
Source: Int J Mol Sci. 2020 Feb 7;21(3):1117. doi: 10.3390/ijms21031117 (PMC7036997; doi:10.3390/ijms21031117)
Supplement: Supplementary file 1 [file ijms-21-01117-s001.zip]

Archive with 3 entries (2 files):
- ijms-683106-supplementary/
- ijms-683106-supplementary/IJMS-683106Supplemental Figure S1-S2.docx
- ijms-683106-supplementary/ijms-683106supplementary Table S1-S5..docx
